# Supplementary material for: PhyloAln: A Convenient Reference-Based Tool to Align Sequences and High-Throughput Reads for Phylogeny and Evolution in the Omic Era
Source: Mol Biol Evol. 2024 Jul 23;41(7):msae150. doi: 10.1093/molbev/msae150 (PMC11287380; doi:10.1093/molbev/msae150)
Supplement: msae150_Supplementary_Data [file msae150_supplementary_data.zip]

Archive with 2 entries (2 files):
- supplementary1.pdf
- supplementary2.xlsx
